# Supplementary material for: Effect of the Emory Healthy Kitchen Collaborative on Employee Health Habits and Body Weight: A 12-Month Workplace Wellness Trial
Source: Nutrients. 2024 Feb 13;16(4):517. doi: 10.3390/nu16040517 (PMC10892851; doi:10.3390/nu16040517)
Supplement: Supplementary file 1 [file nutrients-16-00517-s001.zip]

Archive with 1 entries (1 files):
- nutrients-2827436-supplementary.pdf
